# Supplementary material for: Vps8 overexpression inhibits HOPS-dependent trafficking routes by outcompeting Vps41/Lt
Source: eLife. 2019 Jun 13;8:e45631. doi: 10.7554/eLife.45631 (PMC6592680; doi:10.7554/eLife.45631)
Supplement: Supplementary file 1. [file elife-45631-supp1.xlsx]

## Sheet: Sheet1
Figure	Genotpye
Figure 1A	w1118
Figure 1B	w1118; UAS-vps8/+; pros-Gal4/+
Figure 1C	UAS-Dcr/UAS-vps39 RNAi [GD12152];pros-Gal4/+
Figure 1D	UAS-Dcr/UAS-Vps11 [KK102566] RNAi,prosGal4/+
Figure 1E	w1118; + ;pros-Gal4/UAS-vps41-9xHA
Figure 1F	w1118
Figure 1G	w1118; UAS-vps8/+; pros-Gal4/+
Figure 1C	UAS-Dcr/UAS-vps39 RNAi [GD12152];pros-Gal4/+
Figure 1D	UAS-Dcr/UAS-Vps11 [KK102566] RNAi,prosGal4/+
Figure 1 - figure supplement 1A	w1118
Figure 1 - figure supplement 1B	vps81/vps8[Df]
Figure 1 - figure supplement 1C	w1118; UAS-vps8/+; pros-Gal4/+
Figure 1 - figure supplement 1D	w1118; UAS-vps8/+; pros-Gal4,vps81/vps8[Df]
Figure 1 - figure supplement 1E	w1118; + ;pros-Gal4/UAS-vps41-9xHA
Figure 1G	w1118; UAS-vps8/+; pros-Gal4/+
Figure 1-figure supplement 2A	w1118
Figure 1-figure supplement 2B	vps41[LL]
Figure 1-figure supplement 2C	w1118; vps41[LL]; pros-Gal4/UAS-vps41-9xHA
Figure 2A	hs-Flp/+(y); UAS-GFP/UAS-vps8; Act>CD2>Gal4,UAS-Dcr2/+
Figure 2B	hs-Flp/+(y); 3xmCherry-Atg8a, UAS-GFP/UAS-vps8; Act>CD2>Gal4,UAS-Dcr2/+
Figure 2C	hs-Flp/+(y); 3xmCherry-Atg8a, UAS-GFP/UAS-vps39 RNAi[GD12152]; Act>CD2>Gal4,UAS-Dcr2/+
Figure 2D	hs-Flp/+(y); UAS-GFP/UAS-vps8; Act>CD2>Gal4,UAS-Dcr2/+
Figure 2E	hs-Flp/+(y); UAS-GFP/UAS-vps39 RNAi[GD12152]; Act>CD2>Gal4,UAS-Dcr2/+
Figure 2F control	tubgal4/+
Figure 2F vps8↑	UAS-vps8/+;tubgal4/+
Figure 2-figure supplement 1A	hs-Flp/+(y); 3xmCherry-Atg8a, UAS-GFP/UAS-vps8 RNAi [KK100319]; Act>CD2>Gal4,UAS-Dcr2/+
Figure 2-figure supplement 1B	hs-Flp/+(y); 3xmCherry-Atg8a, UAS-GFP/+; Act>CD2>Gal4,UAS-Dcr2/UAS-vps8 RNAi [10144R-1]
Figure 2-figure supplement 1C	hs-Flp/+(y); UAS-GFP/UAS-vps8 RNAi [KK100319]; Act>CD2>Gal4,UAS-Dcr2/+
Figure 2-figure supplement 1D	hs-Flp/+(y); UAS-GFP/+; Act>CD2>Gal4,UAS-Dcr2/UAS-vps8 RNAi [10144R-1]
Figure 2-figure supplement 2A	genVps8-HA/+;UAS-Dcr/+;pros-Gal4/+
Figure 2-figure supplement 2B	genVps8-HA/+;UAS-Dcr/UAS-vps8 RNAi [KK100319];pros-Gal4/+
Figure 2-figure supplement 2C	genVps8-HA/+;UAS-Dcr/+;pros-Gal4/UAS-vps8 RNAi [10144R-1]
Figure 2-figure supplement 3	control:w1118, otherwise as indicated in panels.
Figure 3A	hsFLP/+(y); UASmCherry-GFP-Atg8a/+; Act>CD2>Gal4, UAS-Dcr2 /+
Figure 3B	hsFLP/+(y); UASmCherry-GFP-Atg8a/UAS-Vps8; Act>CD2>Gal4, UAS-Dcr2 /+
Figure 3C	hs-Flp/+(y); 3xmCherry-Atg8a, UAS-GFP-Lamp1/+; Act>CD2>Gal4, UAS-Dcr2/+
Figure 3D	hs-Flp/+(y); 3xmCherry-Atg8a, UAS-GFP-Lamp1/UAS-vps8; Act>CD2>Gal4, UAS-Dcr2/+
Figure 4A	hs-Flp/+(y);dLamp-3xmCherry, UAS-GFP/UAS-Vps8; Act>CD2>Gal4, UAS-Dcr2/+
Figure 4B	hs-Flp/+(y);dLamp-3xmCherry, UAS-GFP/UAS-vps39 RNAi[GD12152]; Act>CD2>Gal4, UAS-Dcr2/+
Figure 4C	hs-Flp/+(y); UAS-GFP/UAS-vps8; Act>CD2>Gal4,UAS-Dcr2/+
Figure 4D	hs-Flp/+(y); UAS-GFP/UAS-vps39 RNAi[GD12152]; Act>CD2>Gal4,UAS-Dcr2/+
Figure 4E	hs-Flp/+(y); UAS-GFP/UAS-vps8; Act>CD2>Gal4,UAS-Dcr2/+
Figure 4F	hs-Flp/+(y); 3xmCherry-Atg8a, UAS-GFP/UAS-vps8; Act>CD2>Gal4,UAS-Dcr2/+
Figure 4G	hs-Flp/+(y); 3xmCherry-Atg8a, UAS-GFP/UAS-vps39 RNAi[GD12152]; Act>CD2>Gal4,UAS-Dcr2/+
Figure 4H control	+/+;ey-Gal4;GMR-Gal4/T(2;3)SM6b-TM6B
Figure 4H ey;GMR>vps8↑	+/+;ey-Gal4/UAS-vps8;GMR-Gal4/+
Figure 4-figure supplement 2A	hs-Flp/+(y); dLamp-3xmCherry, UAS-GFP/UAS-vps8 RNAi [KK100319]; Act>CD2>Gal4,UAS-Dcr2/+
Figure 4-figure supplement 2B	hs-Flp/+(y); dLamp-3xmCherry, UAS-GFP/+; Act>CD2>Gal4,UAS-Dcr2/UAS-vps8 RNAi [10144R-1]
Figure 4-figure supplement 2C	hs-Flp/+(y); UAS-GFP/UAS-vps8 RNAi [KK100319]; Act>CD2>Gal4,UAS-Dcr2/+
Figure 4-figure supplement 2D	hs-Flp/+(y); UAS-GFP/+; Act>CD2>Gal4,UAS-Dcr2/UAS-vps8 RNAi [10144R-1]
Figure 5A	w1118; glue-gfp,glue-dsRed/+; fkh-gal4/+
Figure 5B	w1118; glue-gfp,glue-dsRed/UAS-vps8; fkh-gal4/+
Figure 5C	w1118; glue-gfp,UAS-GFP-Lamp1/+; fkh-gal4/+
Figure 5D	w1118; glue-gfp,UAS-GFP-Lamp1/UAS-vps8; fkh-gal4/+
Figure 5-figure supplement 1A	w1118; glue-gfp,glue-dsRed/UAS-vps8 RNAi [KK100319]; fkh-gal4/+
Figure 5-figure supplement 1B	w1118; glue-gfp,glue-dsRed/+; fkh-gal4/UAS-vps8 RNAi [10144R-1]
Figure 6A	w1118; + ; pros-Gal4/UAS-vps41-9xHA
Figure 6B	w1118; UAS-vps8/+; pros-Gal4/UAS-vps41-9xHA
Figure 6C	UAS-Dcr/UAS-vps39 RNAi [GD12152];pros-Gal4,UAS-vps41-9xHA/+
Figure 6D	UAS-Dcr/UAS-vps18 RNAi [KK102176];pros-Gal4,UAS-vps41-9xHA/+
Figure 6E	UAS-Dcr/+;pros-Gal4,UAS-vps41-9xHA/UAS-vps8 RNAi [10144R-1]
Figure 6-figure supplement 1	w1118; + ; pros-Gal4/UAS-vps41-9xHA
Figure 6-figure supplement 2A	UAS-Dcr/UAS-vps8 RNAi [KK100319];pros-Gal4,UAS-vps41-9xHA/+
Figure 6-figure supplement 2B	UAS-Dcr/UAS-vps16a RNAi [GD13782];pros-Gal4,UAS-vps41-9xHA/+
Figure 6-figure supplement 2C	UAS-Dcr/UAS-vps16a RNAi [GD13782];pros-Gal4,UAS-vps41-9xHA/+
Figure 6-figure supplement 2D	UAS-Dcr/+;pros-Gal4,UAS-vps41-9xHA/UAS-vps33a RNAi [GD1397]
Figure 7A	UAS-Dcr/+;pros-Gal4,UAS-vps41-9xHA/UAS-rab7 RNAi [GD40337]
Figure 7B	UAS-Dcr/UAS-YFP-Rab7-Q67L;pros-Gal4,UAS-vps41-9xHA/+
Figure 7C	UAS-Dcr/+;pros-Gal4,UAS-vps41-9xHA/UAS-rab2 RNAi [GD34767]
Figure 7D	UAS-Dcr/+;pros-Gal4,UAS-vps41-9xHA/UAS-YFP-Rab2-Q65L
Figure 7E	UAS-Dcr/+;pros-Gal4,UAS-vps41-9xHA/UAS-arl8a RNAi [7891R-2]
Figure 7-figure supplement 1A	UAS-Dcr/+;pros-Gal4,UAS-vps41-9xHA/UAS-rab5 RNAi [JF03335]
Figure 7-figure supplement 1B	UAS-Dcr/+;pros-Gal4,UAS-vps41-9xHA/UAS-YFP-Rab5-Q88L
Figure 7-figure supplement 1C	UAS-Dcr/+;pros-Gal4,UAS-vps41-9xHA/UAS-YFP-Rab5-Q88L
Figure 7-figure supplement 1E	UAS-Dcr/+;pros-Gal4/UAS-rab7 RNAi [GD40337]
Figure 8 control	w1118; + ; tub-Gal4,UAS-vps41-9xHA/+
Figure 8 vps8↑	w1118; UAS-vps8/+; tub-Gal4,UAS-vps41-9xHA/+
