# Supplementary material for: Vps8 overexpression inhibits HOPS-dependent trafficking routes by outcompeting Vps41/Lt
Source: eLife. 2019 Jun 13;8:e45631. doi: 10.7554/eLife.45631 (PMC6592680; doi:10.7554/eLife.45631)
Supplement: Supplementary file 2. [file elife-45631-supp2.xlsx]

## Sheet: Sheet1
Plots:
Figure 1	Experiment	Group	animals/genotype	N (endosome number)	Median	Mean	SD	Normality	Test	p-values
figure supplement 1 F	Rab7 positive endosome size	control	6	266	1.605	1.68609	0.645454	NO	Independent-samples Kruskall-Wallis test (followed by post-hoc U test)	control vs. pros>vps41-9xHA↑ p=0,218
	Images in Figure 1 A-E	pros>vps8↑	4	308	6.835	7.59274	4.18554	NO		pros>vps8↑ vs. Vps39 RNAi p=1.000
		Vps39 RNAi	4	321	6.23	7.91496	6.3734	NO		pros>vps8↑ vs. Vps11 RNAi p=0.587
		Vps11 RNAi	7	309	7.71	8.83301	5.05617	NO		Vps39 RNAi vs. Vps11 RNAi p=0.814
		pros>vps41-9xHA↑	6	308	1.3	1.42801	0.55323	NO		all other combinations: p<0.000001
	Experiment	Group	animals/genotype	N (cell number)	Median	Mean	SD	Normality	Test	p-values
	Cell size	control	6	28	568.32	579.282	66.9198	YES	1-way ANOVA (Tukey post-hoc test)	control vs. pros>vps41-9xHA↑ p=0.077
	Images in Figure 1 A-E	pros>vps8↑	4	18	942.96	928.696	154.129	YES		pros>vps8↑ vs. Vps39 RNAi p=0.076
		Vps39 RNAi	5	13	1051.8	1053.38	195.016	YES		Vps39 RNAi vs. Vps11 RNAi p=0.027
		Vps11 RNAi	7	14	1197.1	1196.66	161.571	YES		all other combinations: p<0.000001
		pros>vps41-9xHA↑	9	37	514.7	516.838	81.5469	YES
Figure 1	Experiment	Group	animals/genotype	N (endosome number)	Median	Mean	SD	Normality	Test	p-values
figure supplement 1 G	Rab7 positive endosome size	control	5	343	1.8	1.98093	1.23657	NO	Independent-samples Kruskall-Wallis test (followed by post-hoc U test)	pros>vps8↑ vs. pros>vps8↑ (vps81/Df) p=0.216
	Images in Figure 1 Figure supplement 1 A-E	vps81/Df	3	256	0.7	0.737	0.312711	NO		control vs. pros>vps41-9xHA↑ p=1.00
		pros>vps8↑	4	316	4.955	6.19411	4.11714	NO		all other combinations: p<0.000001
		pros>vps8↑ (vps81/Df)	3	316	5.97	7.29684	4.53567	NO
		pros>vps41-9xHA↑	4	340	1.785	1.9797	1.01417	NO
	Experiment	Group	animals/genotype	N (cell number)	Median	Mean	SD	Normality	Test	p-values
	Cell size	control	5	25	529.28	538.848	152.832	YES	Independent-samples Kruskall-Wallis test (followed by post-hoc U test)	pros>vps8↑ vs. pros>vps8↑ (vps81/Df) p=0.026
	Images in Figure 1 Figure supplement 1 A-E	vps81/Df	3	16	908.485	934.13	132.138	YES		control vs. pros>vps8↑ (vps81/Df) p=0.005
		pros>vps8↑	4	30	928.485	946.727	187.377	YES		control vs. pros>vps41-9xHA↑ p=1.00
		pros>vps8↑ (vps81/Df)	3	31	702.56	744.015	164.01	YES		vps81/Df vs.pros>vps8↑ (vps81/Df) p=0.111
		pros>vps41-9xHA↑	4	23	515.38	496.643	75.7653	NO		vps81/Df vs. pros>vps8↑ p=1.00
										all other combinations: p<0.000001
Figure 1	Experiment	Group	animals/genotype	N (endosome number)	Median	Mean	SD	Normality	Test	p-values
figure supplement 2 D	Rab7 positive endosome size (vps41LL rescue)	control	4	273	1.39	1.3893	0.29995	NO	Independent-samples Kruskall-Wallis test (followed by post-hoc U test)	control vs. vps41LL; pros>vps41-9xHA↑ p=0.226
	Images in Figure 1 Figure supplement 2 A-C	vps41LL	4	334	8.05	8.9442	3.71708	NO		all other combinations: p<0.000001
		vps41LL; pros>vps41-9xHA↑	4	213	1.27	1.31192	0.32736	NO
	Experiment	Group	animals/genotype	N (cell number)	Median	Mean	SD	Normality	Test	p-values
	Cell size (vps41LL rescue)	control	4	20	388.83	397.401	63.6504	YES	1-way ANOVA	control vs. vps41LL p<0.0001
	Images in Figure 1 Figure supplement 2 A-C	vps41LL	4	20	1362.12	1359.92	160.719	YES		vps41LL; pros>vps41-9xHA↑ vs. vps41LL p<0.0001
		vps41LL; pros>vps41-9xHA↑	4	13	553.78	582.086	95.2608	YES
Figure 2 A'	Experiment	Group	animals/genotype	N (cell number)	Median	Mean	SD	Normality	Test	p-values
	LysoTracker Red positive structure number	control	3	11	15	17.0909	8.1542	YES	Mann-Whitney U	control vs. vps8↑ p=0.00000284
		vps8↑	3	11	0	0.3636	0.504525	NO
Figure 2 B'	Experiment	Group	animals/genotype	N (cell number)	Median	Mean	SD	Normality	Test	p-values
	Autolysosome number (mCherry-Atg8a; starved)	control	4	22	14	16.4545	10.2108	YES	Mann-Whitney U	control vs. vps8↑ p<0.001
		vps8↑	4	22	1	1.5	1.37148	NO
Figure 2 C'	Experiment	Group	animals/genotype	N (cell number)	Median	Mean	SD	Normality	Test	p-values
	Autolysosome number (mCherry-Atg8a; starved)	control	5	15	25	24	7.06096	YES	Independent-samples T test (2-tailed)	control vs. vps39 RNAi p<0.000001
		Vps39 RNAi	5	15	7	7.26667	3.21751	YES
Figure 2 D'	Experiment	Group	animals/genotype	N (cell number)	Median	Mean	SD	Normality	Test	p-values
	Atg8a positive structure number	control	2	12	48.5	50.9167	12.8308	YES	Independent-samples T test (2-tailed)	control vs. vps8↑ p<0.000001
		vps8↑	2	12	136	133.917	23.4848	YES
Figure 2 E'	Experiment	Group	animals/genotype	N (cell number)	Median	Mean	SD	Normality	Test	p-values
	Atg8a positive structure number	control	3	5	58	57	11.4891	YES	Independent-samples T test (2-tailed)	control vs. vps39 RNAi p=0.0013
		Vps39 RNAi	3	5	142	132.4	40.961	YES
Figure 2	Experiment	Group	animals/genotype	N (cell number)	Median	Mean	SD	Normality	Test	p-values
figure supplement 1 A'	Autolysosome number (mCherry-Atg8a; starved)	control	4	13	22	20.6923	6.82379	YES	Independent-samples T test (2-tailed)	control vs. vps8 RNAi1 (KK) p=0.368
		Vps8 RNAi1 (KK)	4	13	26	23.0769	6.42212	YES
Figure 2	Experiment	Group	animals/genotype	N (cell number)	Median	Mean	SD	Normality	Test	p-values
figure supplement 1 B'	Autolysosome number (mCherry-Atg8a; starved)	control	3	14	12	13.5	7.84219	NO	Mann-Whitney U	control vs. vps8 RNAi2 (R1) p=0.131
		Vps8 RNAi2 (R1)	3	14	16	19.7143	10.6441	NO
Figure 2	Experiment	Group	animals/genotype	N (cell number)	Median	Mean	SD	Normality	Test	p-values
figure supplement 1 C'	Atg8a positive structure number	control	3	10	18	18.9	6.33246	YES	Independent-samples T test (2-tailed)	control vs. vps8 RNAi1 (KK) p=0.794
		Vps8 RNAi1 (KK)	3	10	18.5	19.6	5.42013	YES
Figure 2	Experiment	Group	animals/genotype	N (cell number)	Median	Mean	SD	Normality	Test	p-values
figure supplement 1 D'	Atg8a positive structure number	control	4	10	28	28.1	10.322	YES	Independent-samples T test (2-tailed)	control vs. vps8 RNAi2 (R1) p=0.832
		Vps8 RNAi2 (R1)	4	10	26.5	29.2	12.4437	YES
Figure 2	Experiment	Group	animals/genotype	N (endosome number)	Median	Mean	SD	Normality	Test	p-values
figure supplement 2 D	Cell size	gen-vps8-HA	3	14	363.93	383.784	58.7466	YES	Kruskal-Wallis	control vs. vps8 RNAi1 (KK) p<0.000001
	Images in Figure 2 Figure supplement 2 A-C	gen-vps8-HA; pros>vps8 RNAi1 (KK)	5	16	577.965	603.031	131.577	NO		control vs. vps8 RNAi2 (R1) p<0.000001
		gen-vps8-HA; pros>vps8 RNAi2 (R1)	4	15	673.03	648.909	141.699	YES		vps8 RNAi1 (KK) vs. vps8 RNAi2 (R1) p=1.00
	Experiment	Group	animals/genotype	N (cell number)	Median	Mean	SD	Normality	Test	p-values
	Rab7 positive endosome size	gen-vps8-HA	3	213	1.77	1.95887	0.812461	NO	Kruskal-Wallis	control vs. vps8 RNAi1 (KK) p<0.000001
	Images in Figure 2 Figure supplement 2 A-C	gen-vps8-HA; pros>vps8 RNAi1 (KK)	5	349	0.51	0.5468	0.217175	NO		control vs. vps8 RNAi2 (R1) p<0.000001
		gen-vps8-HA; pros>vps8 RNAi2 (R1)	4	349	0.55	0.5938	0.24769	NO		vps8 RNAi1 (KK) vs. vps8 RNAi2 (R1) p=0.235
Figure 3	Experiment	Group	animals/genotype	N (cell number)	Median	Mean	SD	Normality	Test	p-values
figure supplement 1	Autophagic flux (colocalization of GFP and mCherry)	control	3	16	0	-0.0315385	0.145479	YES	Independent-samples T test (2-tailed)	control vs. vps8↑ p<0.00001
	Images in Figure 3 A, B	vps8↑	5	13	0.72	0.633846	0.217774	YES
	Experiment	Group	animals/genotype	N (cell number)	Median	Mean	SD	Normality	Test	p-values
	Lysosomal fusion-test (colocalization of GFP-Lamp1 and mCherry-Atg8a)	control	4	16	0.56	0.55	0.0476095	YES	Independent-samples T test (2-tailed)	control vs. vps8↑ p<0.00001
	Images in Figure 3 C, D	vps8↑	5	23	0.06	-0.0123077	0.191883	YES
Figure 4	Experiment	Group	animals/genotype	N (cell number)	Median	Mean	SD	Normality	Test	p-values
figure supplement 1 A	dLamp-3xmCherry positive structure number	control	4	16	59.5	58.375	19.5989	YES	Independent-samples T test (2-tailed)	control vs. vps8↑ p<0.000001
	Images in Figure 4 A	vps8↑	4	16	145.5	146.938	31.1308	YES
	Experiment	Group	animals/genotype	N (cell number)	Median	Mean	SD	Normality	Test	p-values
	dLamp-3xmCherry positive structure size	control	4	16	34.922	34.9878	9.57558	YES	Independent-samples T test (2-tailed)	control vs. vps8↑ p<0.000001
	Images in Figure 4 A	vps8↑	4	16	15.841	16.2622	5.80009	YES
Figure 4	Experiment	Group	animals/genotype	N (cell number)	Median	Mean	SD	Normality	Test	p-values
figure supplement 1 B	dLamp-3xmCherry positive structure number	control	3	18	19.5	18.5556	6.05098	YES	Independent-samples T test (2-tailed)	control vs. vps39 RNAi p<0.000001
	Images in Figure 4 B	Vps39 RNAi	3	18	72	70	20.6455	YES
	Experiment	Group	animals/genotype	N (cell number)	Median	Mean	SD	Normality	Test	p-values
	dLamp-3xmCherry positive structure size	control	3	18	41.6515	43.8884	16.4919	YES	Mann-Whitney U	control vs. vps39 RNAi p=0.000000352
	Images in Figure 4 B	Vps39 RNAi	3	18	18.9275	20.4791	4.95669	NO
Figure 4	Experiment	Group	animals/genotype	N (cell number)	Median	Mean	SD	Normality	Test	p-values
figure supplement 1 C	Rab7 covered area	control	2	12	0.6195	0.83975	0.5458	NO	Mann-Whitney U	control vs. vps8↑ p=0.000000739
	Images in Figure 4 C	vps8↑	2	12	19.7695	20.3837	9.96913	YES
Figure 4	Experiment	Group	animals/genotype	N (cell number)	Median	Mean	SD	Normality	Test	p-values
figure supplement 1 D	Rab7 covered area	control	4	11	1.842	2.33209	1.33458	YES	Independent-samples T test (2-tailed)	control vs. vps39 RNAi p=0.000002
	Images in Figure 4 D	Vps39 RNAi	4	11	14.514	13.3285	4.16201	YES
Figure 4	Experiment	Group	animals/genotype	N (cell number)	Median	Mean	SD	Normality	Test	p-values
figure supplement 1 F	Autolysosome number (mCherry-Atg8a; wandering stage)	control	4	15	22	26.5333	14.6085	YES	Independent-samples T test (2-tailed)	control vs. vps8↑ p=0.000056
	Images in Figure 4 F	vps8↑	4	15	4	5.4	5.1934	YES
Figure 4	Experiment	Group	animals/genotype	N (cell number)	Median	Mean	SD	Normality	Test	p-values
figure supplement 1 G	Autolysosome number (mCherry-Atg8a; wandering stage)	control	3	10	36	36.4	8.4879	YES	Independent-samples T test (2-tailed)	control vs. vps39 RNAi p<0.000001
	Images in Figure 4 G	Vps39 RNAi	3	10	5	5.4	2.22111	YES
Figure 4	Experiment	Group	animals/genotype	N (cell number)	Median	Mean	SD	Normality	Test	p-values
figure supplement 2 A'	dLamp-3xmCherry positive structure number	control	3	9	39	41.5556	16.1176	YES	Mann-Whitney U	control vs. vps8↑ p=0.436
		Vps8 RNAi1 (KK)	3	9	30	37.5556	15.6693	NO
	Experiment	Group	animals/genotype	N (cell number)	Median	Mean	SD	Normality	Test	p-values
	dLamp-3xmCherry positive structure size	control	2	5	2.478	2.5924	0.361853	YES	Mann-Whitney U	control vs. vps8 RNAi1 (KK) p=0.063
		Vps8 RNAi1 (KK)	2	4	3.3015	3.38125	0.78451	NO
Figure 4	Experiment	Group	animals/genotype	N (cell number)	Median	Mean	SD	Normality	Test	p-values
figure supplement 2 B'	dLamp-3xmCherry positive structure number	control	3	12	32.5	34.6667	8.72127	YES	Independent-samples T test (2-tailed)	control vs. vps8 RNAi2 (R1) p=0.220
		Vps8 RNAi2 (R1)	3	12	28	30.25	8.4113	YES
	Experiment	Group	animals/genotype	N (cell number)	Median	Mean	SD	Normality	Test	p-values
	dLamp-3xmCherry positive structure size	control	3	12	48.247	49.1694	9.08745	YES	Independent-samples T test (2-tailed)	control vs. vps8 RNAi2 (R1) p=0.438
		Vps8 RNAi2 (R1)	3	12	50.707	51.9147	7.90077	YES
Figure 4	Experiment	Group	animals/genotype	N (cell number)	Median	Mean	SD	Normality	Test	p-values
figure supplement 2 C'	Rab7 positive structure number	control	4	11	60	64.8182	10.8795	YES	Independent-samples T test (2-tailed)	control vs. vps8 RNAi1 (KK) p=0.340
		Vps8 RNAi1 (KK)	4	11	59	60.7273	8.615	YES
	Experiment	Group	animals/genotype	N (cell number)	Median	Mean	SD	Normality	Test	p-values
	Rab7 positive structure size	control	4	11	19.375	20.7956	6.80968	YES	Independent-samples T test (2-tailed)	control vs. vps8 RNAi1 (KK) p=0.898
		Vps8 RNAi1 (KK)	4	11	18.444	21.1732	6.78268	YES
Figure 4	Experiment	Group	animals/genotype	N (cell number)	Median	Mean	SD	Normality	Test	p-values
figure supplement 2 D'	Rab7 positive structure number	control	5	16	80	81.0625	20.1477	YES	Mann-Whitney U	control vs. vps8 RNAi2 (R1) p=0.423
		Vps8 RNAi2 (R1)	5	16	75.5	79.875	28.9479	NO
	Experiment	Group	animals/genotype	N (cell number)	Median	Mean	SD	Normality	Test	p-values
	Rab7 positive structure size	control	5	16	15.9835	19.9506	7.41428	NO	Mann-Whitney U	control vs. vps8 RNAi2 (R1) p=0.616
		Vps8 RNAi2 (R1)	5	16	18.1625	19.4498	5.8374	NO
Figure 5	Experiment	Group	animals/genotype	N (cell number)	Median	Mean	SD	Normality	Test	p-values
figure supplement 1 C	GlueFlux test (ratio of dsRed+ only/all granules)	control	5	31	0.300752	0.316195	0.132656	YES	Independent-samples Kruskall-Wallis test (followed by post-hoc U test)	control vs. vps8↑ p<0.00001
	Images in Figure 5 A, B and in Figure 5 figure supplement 1 A, B	vps8↑	5	50	0.896552	0.879345	0.109678	NO		vps8 RNAi1 (KK) vs. vps8↑ p<0.00001
		Vps8 RNAi1 (KK)	5	32	0.326657	0.321522	0.186495	YES		vps8 RNAi2 (R1) vs. vps8↑ p<0.00001
		Vps8 RNAi2 (R1)	4	25	0.307692	0.302933	0.192316	YES		vps8 RNAi1 (KK) vs. control p=1.000
										vps8 RNAi2 (R1) vs. control p=1.000
										vps8 RNAi1 (KK) vs. vps8 RNAi2 p=1.000
Figure 5	Experiment	Group	animals/genotype	N (cell number)	Median	Mean	SD	Normality	Test	p-values
figure supplement 1 D	Ratio of GFP-Lamp1+ /all granules	control	5	26	0.9139	0.8865	0.10118	NO	Mann-Whitney U	control vs. vps8↑ p<0.00001
	Images in Figure 5 C, D	vps8↑	5	26	0.0091	0.0141	0.01656	NO
Figure 6 F	Experiment	Group	animals/genotype	N (cell number)	Median	Mean	SD	Normality	Test	p-values
	Colocalization (Pearson's correlation coefficient)	control	4	18	0.36	0.367857	0.102745	YES	Independent-samples ANOVA (followed by post-hoc Tukey test)	control vs. vps8 RNAi1 (KK) p=1.0000
	Images in Figure 6 A-E and in Figure 6 figure supplement 2 A-D	vps8↑	4	16	-0.235	-0.232143	0.117877	YES		control vs. vps8 RNAi2 (R1) p=0.359
		vps11 RNAi	5	17	-0.12	-0.143571	0.107389	YES		all other vs. control: p<0.000001
		vps39 RNAi	6	16	-0.065	-0.0607143	0.111801	YES
		vps18 RNAi	4	15	-0.24	-0.255	0.130192	YES
		vps16 RNAi	6	16	-0.325	-0.281429	0.128773	YES
		vps33a RNAi	4	16	-0.24	-0.237857	0.0720233	YES
		vps8 RNAi1 (KK)	4	14	0.45	0.394286	0.1496	YES
		vps8 RNAi2 (R1)	6	17	0.465	0.459286	0.145362	YES
Figure 7	Experiment	Group	animals/genotype	N (cell number)	Median	Mean	SD	Normality	Test	p-values
figure supplement 1 D	Colocalization (Pearson's correlation coefficient)	control	4	18	0.33	0.362727	0.100905	YES	Independent-samples ANOVA (followed by post-hoc Tukey test)	all genotypes vs. control: p<0.000001
	Images in Figure 7 A, C, D, F and in Figure 7 figure supplement 1 A	yfp-rab7-Q67L	4	11	0.71	0.696364	0.0848849	YES
		rab2 RNAi	5	15	-0.25	-0.232727	0.0916614	YES
		arl8 RNAi	5	12	0.09	0.100909	0.115538	YES
		rab5 RNAi	7	13	-0.18	-0.18	0.11662	YES
